# Supplementary material for: The prognosis of recurrent low-grade endometrial stromal sarcoma: a retrospective cohort study
Source: Orphanet J Rare Dis. 2021 Apr 7;16:160. doi: 10.1186/s13023-021-01802-8 (PMC8028754; doi:10.1186/s13023-021-01802-8)
Supplement: Supplementary file 1 — Additional file 1. Raw data of this study. [file 13023_2021_1802_MOESM1_ESM.xlsx]

## Sheet: ESS总表
No	Repeated recurrence or progression	Death	PFI (months)	OS (months)	Previous DFS (months)	Fertility sparing	Ovarian preservation	Repeated fertility sparing	Repeated ovarian preservation	Extrauterine LGESS	No	Extrauterine LGESS sites	Ages at diagnosis (years)	Ages at recurrence (years)	Recurrence within pelvic cavity	Recurrent sites within pelvic cavity	Recurrence beyond pelvic cavity	Recurrent sites beyond pelvic cavity	Symptoms at recurrence	Symptoms	Dignostic methods for first recurrence	Definite diagnostic methods	Repeated surgeries	Residual disease	Residual sites	Chemotherapy for first recurrence	Chemotherapy regimens	Chemotherapy courses	Radiotherapy for first recurrence	Hormone therapy for first recurrence	Hormone regimens	Hormone therapy periods (months)	Repeated recurrenc or progression	Previous history of retroperitoneal lymphadenectomy	Recurrent sites	Date of last treatment for first recurrence	Date of birth	Date of diagnosis	Date of first recurrence	Date of death or follow-up	PR (+)	ER (+)	Mitotic activity/10HPF
LGE0001						No	No	No	No	No	LGE0001		26.0192	29.1863	Yes	Uterus	Yes	Lung	No		Imaging	Imaging: MRI	Yes	No		Yes	Nedaplatin/Epirubicin/ifosfamide	1	No	Yes	Progestin/GnRHa	10		No		2016-04-21	1986-10-01	2012-10-01	2015-12-01		1	1	3-5
LGE0002						No	No	No	No	No	LGE0002		27.7644	33.6685	Yes	Uterus	Yes	Lung	Yes	Vaginal bleeding	Imaging	Imaging: MRI	Yes	No		No			No	Yes	Progestin	12		No		2018-03-28	1984-07-21	2012-04-19	2018-03-14		0	1	<1
LGE0003	Yes	No	57.2667	117.7	48.7	No	Yes	No	Yes	No	LGE0003		28.8164	32.8192	Yes	Pelvic cavity	Yes	Abdominal wall	Yes	Vaginal bleeding	Imaging	Imaging: sonography	Yes	No		Yes	Cisplatin	2	No	No			2016-9-22	No	Pelvic and peritoneal cavity	2012-01-09	1978-03-16	2007-01-01	2011-01-01	2020-09-01	1	1	3-5
LGE0004	Yes	No	4.9	58.7	18.5667	Yes	Yes	Yes	Yes	No	LGE0004		24.5342	26.0603	Yes	Retroperitoneal lymph nodes	No		No		Exploration during cesarean section	Exploration during cesarean section	Yes	No		No			No	No			2016-04-01	No	Uterus	2015-11-06	1989-10-21	2014-04-28	2015-11-06	2020-09-01	1	1	3-5
LGE0005	Yes	No	17.8667	100.733	29.1333	Yes	Yes	Yes	Yes	No	LGE0005		31.4603	33.8548	No		Yes	Abdominal wall	Yes	Abdominal mass	Imaging	Imaging: sonography	Yes	No		No			No	Yes	Progestin	6	2013-12-01	No	Abdominal wall, uterus, intestine	2012-06-13	1978-07-25	2010-01-01	2012-05-24	2020-09-01	1	1	3-5
LGE0006	No	No	16.1667	23.3667	22.8667	No	No	No	No	No	LGE0006		28.6192	30.4986	Yes	Pelvic cavity	Yes	Liver, omentum, peritoneal cavity	No		Imaging	Imaging: MRI	Yes	No		No			No	Yes	Progestin	6	2020-09-01	No		2019-05-05	1988-04-09	2016-11-14	2018-10-01	2020-09-01	1	1	1-3
LGE0007						No	No	No	No	No	LGE0007		36.5096	37.2849	Yes	Pelvic cavity	No		No		Imaging	Imaging: sonography	Yes	No		No			No	No				No		2015-04-30	1978-01-25	2014-07-21	2015-04-30		1	1	6-10
LGE0008	Yes	Yes	8.1	21.4	38.5	Yes	Yes			Yes	LGE0008	Ovarian	32.9534	36.1178	Yes	Pelvic cavity	No		No		Imaging	Imaging: sonography	No			No			No	Yes	GnRHa	1	2016-10-01	No	Pelvic cavity	2016-02-01	1979-02-25	2012-01-31	2015-03-31	2017-01-01	1	1	3-5
LGE0009						No	No	No	No	No	LGE0009		32.9918	34.9671	Yes	Pelvic cavity	No		Yes	Abdominal mass	Imaging	Imaging: sonography	Yes	No		No			No	Yes	Progestin/GnRHa/aromatase inhibitor	33		No		2014-09-12	1979-04-23	2012-04-11	2014-04-02		1	1	1-3
LGE0010						No	No	No	No	Yes	LGE0010	Vaginal	33.8164	41.6301	Yes	Uterus, ovaries	Yes	Perikidney	No		Imaging	Imaging: MRI	Yes	No		No			Yes	No				No		2015-02-01	1973-03-17	2007-01-01	2014-10-23		1	1	>10
LGE0011	No	No	39.9	43.6	33.7333	No	No	No	No	Yes	LGE0011	Vaginal	35.5205	38.2932	Yes	Vagina	No		Yes	Vaginal mass	Physical examination	Physical examination	Yes	No		No			No	No			2020-09-01	No		2017-05-23	1978-10-27	2014-04-26	2017-02-01	2020-09-01	1	1	1-3
LGE0012						Yes	Yes	Yes	Yes	Yes	LGE0012	Vaginal	47.9562	51.7918	Yes	Vagina	No		Yes	Vaginal mass	Physical examination	Physical examination	Yes	No		No			Yes	No				No		2016-12-01	1964-11-29	2012-11-01	2016-09-01		1	1	3-5
LGE0013						No	No		No	Yes	LGE0013	Ovarian	43.326	45.4904	Yes	Ovaries	Yes	Groin lymph nodes	Yes	Abdominal pain	Imaging	Imaging: sonography	Yes	No		No			No	Yes	Progestin	9		No		2012-06-07	1966-09-15	2010-01-01	2012-03-01		1	1	1-3
LGE0014	Yes	No	38.6	228.7	95.9667	No	No			Yes	LGE0014	Ovarian	46.4685	54.3562	Yes	Pelvic cavity	No		Yes	Abdominal mass	Imaging	Imaging: sonography	Yes	No		Yes	PEB	1	No	No			2005-02-01	No	Pelvic cavity	2001-12-01	1947-07-26	1994-01-01	2001-11-19	2020-09-01	1	1	1-3
LGE0016	Yes	Yes	18.8667	41.5667	132.767	No	No			Yes	LGE0016	Ovarian	45.074	55.9863	Yes	Pelvic cavity	No		No		Imaging	Imaging: MRI	No			Yes	Liposome doxorubicin/apatinib	1	No	Yes	Progestin	12	2019-08-01	No	Pelvic cavity, lung	2018-01-12	1961-01-20	2006-02-05	2017-01-01	2020-06-01	1	1	>10
LGE0017	Yes	No	61.1	23.3667	78.1333	No	No		No	No	LGE0017		49.5315	55.9534	Yes	Pelvic and peritoneal cavity	Yes	Omentum	Yes	Abdominal pain and backache	Imaging	Imaging: CT	Yes	No		No			No	Yes	Progestin	30	2018-10-01	No	Liver, repritoneal cavity	2013-09-24	1962-11-01	2012-05-01	2018-10-01	2020-09-01	1	1	>10
LGE0018	Yes	Yes	120.933	133.933	121.733	No	No			Yes	LGE0018	Vaginal	43.3808	53.3863	Yes	Pelvic cavity	No		No		Physical examination	Physical examination	Yes	No		No			Yes	No			2017-12-07	No	Pelvic cavity, colorectum	2008-01-01	1954-08-26	1998-01-01	2008-01-01	2019-1-1	1	0	>10
LGE0019						No	No	No	No	No	LGE0019		34.5425	36.0904	Yes	Uterus, ovaries	Yes	Liver	No		Imaging	Imaging: sonography	Yes	No		No			No	No				No		2018-09-01	1981-12-08	2016-06-15	2018-01-01		1	1	6-10
LGE0020	No	No	32.3667	43.6	17.4333	No	No	No	No	No	LGE0020		38.8658	40.2986	Yes	Pelvic cavity	Yes	Peritoneal cavity	No		Imaging	Imaging: PET-CT	Yes	No		No			No	No			2020-09-01	No		2018-01-04	1976-10-25	2015-08-28	2017-02-01	2020-09-01	1	1	1-3
LGE0021	Yes	No	2.63333	60.9	5.53333	Yes	Yes	Yes	Yes	No	LGE0021		16.4795	16.9342	Yes	Pelvic cavity	No		No		Imaging	Imaging: sonography	Yes	No		No			No	No			2015-11-19	Yes	Ovary, uterus, pelvic cavity	2015-09-01	1998-09-29	2015-03-19	2015-09-01	2020-09-01	1	0	>10
LGE0022						No	No	No	No	No	LGE0022		34.9178	37.0932	Yes	Uterus	No		No		Imaging	Imaging: sonography	Yes	No		No			No	No				No		2015-12-25	1978-10-07	2013-08-29	2015-11-01		1	1	1-3
LGE0023	Yes	No	8.36667	8.13333	57.6	Yes	Yes	Yes	Yes	No	LGE0023		19.9507	24.6849	Yes	Uterus	No		No		Imaging	Imaging: sonography	Yes	No		No			No	Yes	GnRHa	6	2015-12-16	No	Retroperitoneal lymph nodes, uterus, pelvic cavity	2015-04-09	1995-05-02	2015-04-09	2020-01-01	2020-09-01	0	1	3-5
LGE0024	Yes	No	8.06667	24.3667	146.1	No	No			No	LGE0024		43.9918	56	Yes	Pelvic cavity	No		Yes	Backache	Imaging	Imaging: CT	Yes	Yes	Pelvic cavity	No			Yes	Yes	Progestin	2	2019-11-01	No	Pelvic cavity	2019-03-04	1962-09-15	2006-09-01	2018-09-01	2020-09-01	1	1	3-5
LGE0025	Yes	No	100.6	181.7	45.5667	No	No		No	No	LGE0025		31.0164	34.7616	Yes	Vaginal stump, ovaries	No		No		Physical examination	Physical examination	Yes	No		Yes	PEI	3	No	No			2014-3-7	No	Pelvic cavity	2005-12-01	1971-01-03	2002-01-01	2005-09-29	2020-09-01	1	1	3-5
LGE0026	No	No	38.5333	44.0333	43.3	No	No		No	No	LGE0026		52.2247	55.7836	Yes	Pelvic cavity	No		No		Imaging	Imaging: sonography	Yes	No		No			Yes	Yes	Progestin	41	2020-09-01	No		2017-07-03	1961-04-22	2013-06-30	2017-01-19	2020-09-01	1	1	3-5
LGE0027	Yes	No	1.53333	349.033	4.56667	No	Yes			No	LGE0027		27.0192	27.3945	Yes	Pelvic cavity	No		Yes	Abdominal pain	Physical examination	Physical examination	No			No			Yes	No			1992-01-01	No	Pelvic cavity	1991-11-16	1964-08-16	1991-08-17	1992-01-01	2020-09-01	1	1	3-5
LGE0028	Yes	No	37.3667	77.6333	32.9667	No	Yes			No	LGE0028		17.8219	20.5315	Yes	Pelvic cavity	Yes	Lung	Yes	Abdominal pain	Imaging	Imaging: PET-CT	No			Yes	PEI	6	No	Yes	Progestin	2	2017-06-01	Yes	Pelvic cavity, lung	2014-05-07	1993-10-10	2011-08-02	2014-04-17	2020-09-01	1	0	3-5
LGE0029	Yes	No	45.6667	62.9667	82.8	No	No		No	No	LGE0029		23.8877	30.6932	Yes	Pelvic cavity	Yes	Lung	No		Imaging	Imaging: sonography	Yes	No		Yes	PEI	2	Yes	Yes	Progestin/GnRHa	40	2020-09-01	Yes	Pelvic cavity	2016-12-01	1984-10-28	2008-09-11	2015-07-01	2020-09-01	1	1	3-5
LGE0030	No	No	57.5667	58.0333	28.5667	No	No		No	No	LGE0030		35.0247	37.3726	Yes	Pelvic cavity	Yes	Abdominal wall	No		Imaging	Imaging: sonography	Yes	No		No			No	No			2020-09-01	Yes		2015-12-10	1978-07-22	2013-07-22	2015-11-26	2020-09-01	1	1	3-5
LGE0031	No	No	92.5	98.7333	39.5667	No	No		No	No	LGE0031		20.5205	23.7726	Yes	Rectum	Yes	Lung	Yes	Abdominal pain and backache	Imaging	Imaging: PET-CT	Yes	No		Yes	PEI	7	No	Yes	Progestin	24	2020-09-01	No		2013-01-26	1988-10-20	2009-04-23	2012-07-23	2020-09-01	1	1	3-5
LGE0032	No	No	2.7	3.06667	23.7333	No	No		No	No	LGE0032		28.3589	30.3096	Yes	Vaginal stump, ureter, bladder veins	No		Yes	Abdominal pain	Imaging	Imaging: CT	Yes	No		No			No	Yes	Progestin	3	2020-09-01	No		2020-06-12	1990-02-16	2018-06-20	2020-06-01	2020-09-01	1	1	1-3
LGE0033	Yes	No	70	117.7	34.6667	No	No		No	No	LGE0033		37.2877	40.137	Yes	Vaginal stump	No		No		Physical examination	Physical examination	Yes	No		Yes	PIA	5	No	No			2017-05-01	No	Pelvic cavity, lung	2011-08-01	1970-11-22	2008-02-26	2011-01-01	2020-09-01	1	0	3-5
LGE0034	No	No	80.1333	84.2333	167.4	No	No		No	No	LGE0034		56.5178	70.2767	Yes	Pelvic cavity, retroperitoneal lymph nodes	Yes	Lung	No		Imaging	Imaging: CT	Yes	No		No			Yes	No			2020-09-01	No		2014-02-01	1943-07-10	2000-01-01	2013-10-01	2020-09-01	1	1	1-3
LGE0035						No	No		No	No	LGE0035		44.1753	45.063	Yes	Vaginal stump	Yes	Lung, bladder	Yes	Vaginal bleeding	Physical examination	Physical examination	Yes	No		No			Yes	No				No		2014-11-01	1969-05-20	2013-07-12	2014-06-01		1	0	3-5
LGE0037	Yes	Yes	18.2667	36.5333	60.8667	No	No		No	No	LGE0037		43.7945	48.7973	Yes	Retroperitoneal lymph nodes, vaginal stump	No		Yes	Abdominal mass	Physical examination	Physical examination	Yes	No		No			No	No			2014-02-01	No	Pelvic and peritoneal cavity	2012-08-02	1963-03-28	2007-01-01	2012-01-01	2015-01-01	1	1	1-3
LGE0038	Yes	Yes	90.9	114.633	143.033	No	No		No	No	LGE0038		45.2575	57.0137	Yes	Vaginal stump	No		Yes	Vaginal bleeding	Physical examination	Physical examination	Yes	No		No			Yes	No			2014-09-01	No	Pelvic and peritoneal cavity	2007-03-15	1949-10-10	1995-01-01	2006-10-01	2016-03-01	1	1	<1
LGE0039	No	No	36.6	43.6	13.5667	No	No		No	No	LGE0039		49.8493	50.9644	Yes	Vaginal stump	Yes	Bladder	Yes	Backache	Imaging	Imaging: CT	Yes	No		No			Yes	Yes	Progestin	39	2020-09-01	No		2017-08-30	1966-02-27	2015-12-22	2017-02-01	2020-09-01	0	1	3-5
LGE0040	No	No	15.1	27.4333	4.8	No	No		No	No	LGE0040		46.3068	46.7014	Yes	Vaginal stump	No		Yes	Backache	Imaging	Imaging: sonography	Yes	No		Yes	Liposome doxorubicin	6	No	Yes	Progestin	13	2020-09-01	No		2019-06-06	1971-09-30	2018-01-08	2018-06-01	2020-09-01	1	1	3-5
LGE0041	Yes	Yes	1.16667	24.1	6.1	No	No		No	No	LGE0041		36.3534	36.8548	Yes	Pelvic cavity	No		No		Imaging	Imaging: CT	Yes	No		No			No	No			2016-03-01	Yes	Pelvic and peritoneal cavity	2016-01-26	1979-03-12	2015-07-10	2016-01-09	2018-01-01	1	1	6-10
LGE0042	Yes	No	15.5333	44.6333	181.6	No	No			No	LGE0042		26.2055	41.1315	Yes	Rectum	Yes	Omentum, retroperitoneal lymph nodes	Yes	Abdominal pain	Imaging	Imaging: CT	Yes	No		Yes	PEI	3	No	Yes	Progestin	11	2020-05-13	Yes	Intestine, liver	2019-2-2	1975-11-25	2002-02-01	2017-01-01	2020-09-01	1	1	1-3
LGE0043	Yes	No	38.0667	101.033	87.9667	No	No			No	LGE0043		47.2082	54.4384	Yes	Pelvic cavity	No		No		Imaging	Imaging: sonography	Yes	No		No			No	Yes	Progestin	12	2015-10-01	No	Pelvic cavity	2012-08-15	1957-12-20	2005-02-22	2012-05-15	2020-09-01	1	1	1-3
LGE0044	Yes	No	9.56667	26.4	19	No	No			No	LGE0044		34.9315	36.4932	Yes	Pelvic cavity	Yes	Peritoneal cavity	No		Imaging	Imaging: CT	Yes	No		Yes	PE	4	No	No			2019-09-19	No	Pelvic and peritoneal cavity	2018-12-06	1982-01-12	2016-12-09	2018-07-02	2020-09-01	1	1	1-3
LGE0045	Yes	No	24.9	37.9333	62.4333	No	No			No	LGE0045		45.0384	50.1699	Yes	Pelvic cavity	No		No		Imaging	Imaging: sonography	Yes	No		No			No	Yes	Progestin	3	2019-09-11	No	Pelvic and peritoneal cavity	2017-08-25	1967-06-02	2012-06-04	2017-07-21	2020-09-01	1	1	>10
LGE0046	Yes	Yes	5.23333	13.7667	146.867	No	No			No	LGE0046		43.2055	55.2767	Yes	Pelvic cavity	Yes	Peritoneal cavity	No		Imaging	Imaging: CT	Yes	Yes	Intestine	Yes	TC	6	No	No			2014-3-20	Yes	Pelvic cavity, liver	2013-10-14	1958-01-17	2001-03-22	2013-04-14	2014-06-01	0	1	3-5
LGE0048	Yes	Yes	15.6333	35.5	18.0333	No	No			Yes	LGE0048	Ovarian	60.011	61.4932	Yes	Pelvic cavity	No		Yes	Ileus	Imaging	Imaging: sonography	Yes	No		Yes	TC/Epirubicin	7	No	Yes	Progestin	15	2014-2-25	Yes	Pelvic cavity	2012-11-13	1950-08-20	2010-08-09	2012-02-01	2015-01-01	1	1	3-5
LGE0049	Yes	Yes	12.2	66.5667	44	No	No			No	LGE0049		25.8055	29.4219	Yes	Abdominal wall	Yes	Abdominal wall	Yes	Abdominal mass	Physical examination	Physical examination	Yes	No		No			No	Yes	Progestin	6	2013-01-01	No	Bladder	2012-01-01	1982-01-18	2007-11-02	2011-06-14	2016-12-01	1	1	<1
LGE0050	No	No	59.9	65.4	188.467	No	No			No	LGE0050		53.0521	68.5425	Yes	Vaginal stump, bladder, retroperitoneal lymph nodes	Yes	Peritoneal cavity	No		Imaging	Imaging: sonography	Yes	No		No			Yes	No			2020-09-01	No		2015-10-01	1946-10-20	1999-10-26	2015-04-19	2020-09-01	1	1	1-3
LGE0051	Yes	Yes	3.06667	11.9	5.53333	No	No			No	LGE0051		51.5644	52.0192	Yes	Vaginal stump	No		No		Imaging	Imaging: CT	No			No			Yes	No			2018-06-01	No	Pelvic cavity	2018-03-01	1966-01-15	2017-07-27	2018-01-09	2019-01-01	1	1	6-10
LGE0052	Yes	Yes	2.93333	39.1667	5.6	No	No			No	LGE0052		52.3945	52.8548	Yes	Pelvic cavity	No		No		Imaging	Imaging: CT	Yes	No		No			Yes	No			2011-1-17	No	Liver	2010-10-21	1957-09-05	2010-01-14	2010-07-01	2013-9-18	1	1	1-3
LGE0053	No	No	2.5	3.43333	27.2667	No	No			No	LGE0053		64.8164	67.0575	Yes	Vaginal stump	No		No		Imaging	Imaging: sonography	Yes	No		Yes	Epirubicin	1	Yes	Yes	Progestin	3	2020-09-01	No		2020-06-18	1953-05-17	2018-02-23	2020-05-21	2020-09-01	1	1	1-3
LGE0054	Yes	No	1.56667	29.1667	8.66667	No	No			No	LGE0054		45.1644	45.8767	Yes	Pelvic cavity	Yes	Lung, peritoneal cavity	No		Imaging	Imaging: PET-CT	Yes	No		Yes	PEI/PI*3/PD-1*2	6	No	Yes	Progestin	3	2018-09-06	Yes	Pelvic cavity, lung	2018-07-21	1972-06-05	2017-07-24	2018-04-10	2020-09-01	0	1	<1
LGE0055	No	No	61.6	61.6	6.16667	No	No			No	LGE0055		50.2	50.7068	Yes	Rectum	No		No		Imaging	Imaging: MRI	Yes	No		No			No	Yes	Progestin	12	2020-09-01	Yes		2015-08-11	1964-12-08	2015-02-07	2015-08-11	2020-09-01	1	1	3-5
LGE0058						No	No			No	LGE0058		54.9315	57.5151	Yes	Vaginal stump, pelvic cavity	No		No		Imaging	Imaging: sonography	Yes	Yes	Righ pelvic wall	No			Yes	No				No		2018-01-01	1960-02-09	2015-01-01	2017-08-01		0	1	3-5
LGE0059						No	No			No	LGE0059		48.7918	50.7205	Yes	Pelvic cavity	No		No		Imaging	Imaging: sonography	Yes	No		No			Yes	No				No		2018-01-01	1966-10-27	2015-07-31	2017-07-04		1	1	>10
LGE0061	Yes	Yes	2.16667	14.2	11.1667	No	No			No	LGE0061		57.6658	58.5836	No		Yes	Lung	Yes	Fatigue	Imaging	Imaging: CT	No			Yes	Epirubicin	2	Yes	No			2017-12-01	No	Lung	2017-09-27	1958-09-15	2016-05-01	2017-04-01	2018-06-01	1	1	3-5
LGE0062						No	No			No	LGE0062		47.7205	48.1425	Yes	Vaginal stump	No		No		Physical examination	Physical examination	Yes	No		No			No	No				Yes		2016-09-19	1968-06-22	2016-02-29	2016-08-01		1	1	<1

## Sheet: Sheet2
					9例切除子宫的日期	包括手术指征，入路，是都次全，有无卵巢切除，病理关注有无肌瘤、内异症												肿瘤直径，从手术记录/影像学评估	病理补充分期							具体药物	使用月数												需细化到具体部位，根据手术记录和病理描述，否则根据影像学

## Sheet: Sheet1
病案号
2182386	2182386
1525117	1525117
1570066	1570066
1571265	1571265
1607539	1607539
1615428	1615428
1645980	1645980
1654431	1654431
1728118	1728118
1732282	1732282
1735255	1735255
1737748	1737748
1755476	1755476
1763691	1763691
1770902	1770902
1773182	1773182
1773560	1773560
1774476	1774476
1777079	1777079
1777891	1777891
1785638	1785638
1786611	1786611
1788960	1788960
1789842	1789842
1801120	1801120
1809868	1809868
1834573	1834573
1843587	1843587
1860430	1860430
1880124	1880124
1881416	1881416
2006645	2006645
2009140	2009140
2013155	2013155
2013174	2013174
2015511	2015511
2018386	2018386
2019195	2019195
2020778	2020778
2025048	2025048
2027691	2027691
2029680	2029680
2029695	2029695
2029910	2029910
2034804	2034804
2035388	2035388
2035996	2035996
2036117	2036117
2038799	2038799
2039296	2039296
2039988	2039988
2043605	2043605
2045322	2045322
2047648	2047648
2050517	2050517
2051505	2051505
2051522	2051522
2051604	2051604
2051738	2051738
2051837	2051837
2053352	2053352
2055828	2055828
2056421	2056421
2059014	2059014
2061847	2061847
2062080	2062080
2062370	2062370
2062542	2062542
2065364	2065364
2066616	2066616
2069612	2069612
2074009	2074009
2077092	2077092
2077966	2077966
2080291	2080291
2086336	2086336
2087797	2087797
2088043	2088043
2088960	2088960
2095691	2095691
2096059	2096059
2098213	2098213
2098555	2098555
2116615	2116615
2125227	2125227
2138748	2138748
2151324	2151324
2154007	2154007
2156282	2156282
2184436	2184436
2202100	2202100
2202712	2202712
2203924	2203924
2206065	2206065
2208148	2208148
2211069	2211069
2213874	2213874
2214078	2214078
2217208	2217208
2217655	2217655
2218328	2218328
2219572	2218328
2219751	2219572
2224149	2219751
2224399	2224149
2225398	2224399
2225716	2225398
2225940	2225716
2227956	2225940
2229399	2227956
2230715	2229399
2230729	2230715
2231099	2230729
2231799	2231099
2231950	2231799
2233646	2231950
2245644	2233646
2247207	2245644
2247468	2247207
2248020	2247468
2249273	2248020
2250006	2249273
2250683	2250006
2251349	2250683
2252096	2251349
2253257	2252096
2256691	2253257
2262223	2256691
2262523	2262223
2263092	2262523
2263123	2263092
2264559	2263123
2264958	2264559
2265206	2264958
2265661	2265206
2272755	2265661
2278028	2272755
2278966	2278028
2279304	2278966
2280846	2279304
2281767	2280846
2285025	2281767
2287592	2285025
2290349	2287592
2291193	2290349
2296723	2291193
2297248	2296723
2298996	2297248
2299499	2298996
2324917	2299499
2330936	2324917
2335392	2330936
2336925	2335392
2347270	2336925
2385143	2347270
2388861	2385143
2391753	2388861
2505520	2391753
C480476	2505520
C661343	C480476
C677044	C661343
C700740	C677044
C827637	C700740
C827969	C827637
C876612	C827969
C901190	C876612
C908828	C901190
C916825	C908828
W160243	C916825
W162133	W160243
W186703	W162133
W211005	W186703
W217017	W211005
W222104	W217017
W222397	W222104
W225077	W222397
	W225077
